# Supplementary material for: Neutrophil-Lymphocyte Ratio in Patients with Acute Heart Failure Predicts In-Hospital and Long-Term Mortality
Source: J Clin Med. 2020 Feb 18;9(2):557. doi: 10.3390/jcm9020557 (PMC7073552; doi:10.3390/jcm9020557)
Supplement: Supplementary file 1 [file jcm-09-00557-s001.zip]

Archive with 2 entries (2 files):
- NL_ratio_supple table_JCM_revision_final.docx
- NL_ratio_supple figure_JCM_revised_final.pptx
